# Supplementary material for: A Tara Gum/Olive Mill Wastewaters Phytochemicals Conjugate as a New Ingredient for the Formulation of an Antioxidant-Enriched Pudding
Source: Foods. 2022 Jan 8;11(2):158. doi: 10.3390/foods11020158 (PMC8774902; doi:10.3390/foods11020158)
Supplement: Supplementary file 1 [file foods-11-00158-s001.zip]

Archive with 1 entries (1 files):
- foods-1479352-supplementary.pdf
